# Supplementary material for: Automated single particle detection and tracking for large microscopy datasets
Source: R Soc Open Sci. 2016 May 18;3(5):160225. doi: 10.1098/rsos.160225 (PMC4892463; doi:10.1098/rsos.160225)
Supplement: Supplementary Dataset - Image dataset used for figure 4 [file rsos160225supp3.zip]

Archive with 1 entries (1 files):
- rsos160225supp3.7z
